# Supplementary material for: Two new species of Sinella from Guangdong Province, China (Collembola: Entomobryidae)
Source: Zookeys. 2016 Aug 15;(611):1–10. doi: 10.3897/zookeys.611.9025 (PMC4992805; doi:10.3897/zookeys.611.9025)
Supplement: XML Treatment for Sinella colubra [file zookeys.611.9025-treatment1.xml]

<!DOCTYPE tp:taxon-treatment
  PUBLIC "-//TaxonX//DTD Taxonomic Treatment Publishing DTD v0 20100105//EN" "tax-treatment-NSO.dtd">
<tp:taxon-treatment xmlns:tp="http://www.plazi.org/taxpub"><tp:treatment-meta><kwd-group><label>Taxon classification</label><kwd><named-content content-type="kingdom">Animalia</named-content></kwd><kwd><named-content content-type="order">Collembola</named-content></kwd><kwd><named-content content-type="family">Entomobryidae</named-content></kwd></kwd-group><mixed-citation publication-type="journal"><person-group><name><surname>Xu</surname><given-names>Guo-Liang</given-names></name><name><surname>Chen</surname><given-names>Wei-Yu</given-names></name></person-group><article-title>Two new species of <italic><tp:taxon-name><tp:taxon-name-part taxon-name-part-type="genus">Sinella</tp:taxon-name-part></tp:taxon-name></italic> from Guangdong Province, China (<tp:taxon-name><tp:taxon-name-part taxon-name-part-type="order">Collembola</tp:taxon-name-part></tp:taxon-name>: <tp:taxon-name><tp:taxon-name-part taxon-name-part-type="family">Entomobryidae</tp:taxon-name-part></tp:taxon-name>)</article-title><source>Zookeys</source><day>15</day><month>8</month><year>2016</year><volume>2016</volume><issue>611</issue><fpage>1</fpage><lpage>10</lpage><pub-id pub-id-type="doi">10.3897/zookeys.611.9025</pub-id></mixed-citation></tp:treatment-meta><tp:nomenclature><tp:taxon-name>
            <tp:taxon-name-part taxon-name-part-type="genus">Sinella</tp:taxon-name-part>
            <tp:taxon-name-part taxon-name-part-type="species">colubra</tp:taxon-name-part>
            <object-id xmlns:xlink="http://www.w3.org/1999/xlink" content-type="zoobank" xlink:type="simple">http://zoobank.org/543604B9-A3BA-4FA9-ADC0-A506FCC99B04</object-id>
          </tp:taxon-name><tp:taxon-status xmlns:xlink="http://www.w3.org/1999/xlink" xlink:type="simple">sp. n.</tp:taxon-status><xref ref-type="fig" rid="F1">Figs 1–12</xref><xref ref-type="fig" rid="F2">, 13–16</xref><xref ref-type="table" rid="T1">, Table 1</xref></tp:nomenclature><tp:treatment-sec sec-type="type material" id="SECID0EIHAC"><title>Type material.</title><p>Holotype: ♂ on slide, China, Guangdong Province, Huizhou City, Longmen County, Nankunshan Natural Reserve, <named-content xmlns:xlink="http://www.w3.org/1999/xlink" content-type="dwc:verbatimCoordinates" xlink:type="simple"><named-content content-type="geo-json" specific-use="{&#34;type&#34;:&#34;Point&#34;,&#34;coordinates&#34;:[113.854236,23.634447]}" id="NCID0ERHAC" xlink:type="simple">23°38'4.01”N, 113°51'15.25”E</named-content></named-content>, altitude 497 m, 24 August 2010, Z-X Pan and Y-T Ma leg. (# S4143). Paratypes: ♂ and 3 ♀♀ on slides and 3 in alcohol, same data as holotype.</p></tp:treatment-sec><tp:treatment-sec sec-type="material" id="SECID0EWHAC"><title>Other material.</title><p>♀ on slide, China, Guangdong Province, Nanling National Natural Reserve, <named-content xmlns:xlink="http://www.w3.org/1999/xlink" content-type="dwc:verbatimCoordinates" xlink:type="simple"><named-content content-type="geo-json" specific-use="{&#34;type&#34;:&#34;Point&#34;,&#34;coordinates&#34;:[113.016194,24.928500]}" id="NCID0E6HAC" xlink:type="simple">24°55'42.6"N, 113°0'58.3"E</named-content></named-content>, altitude 1026 m, 22 July 2010, F Zhang and Z-H Li leg. (# C9640).</p></tp:treatment-sec><tp:treatment-sec sec-type="diagnosis" id="SECID0EEIAC"><title>Diagnosis.</title><p>No eyes. Long smooth straight chaetae present on antennae. Clypeal chaetae eight and median three much smaller. Labial chaetae as mrel<sub>1</sub>l<sub>2</sub>. Postlabial chaetae X and X<sub>2‒4</sub> minute. “Smooth” inner differentiated tibiotarsal chaetae present. Manubrium without smooth chaetae. Mucronal spine long, with tip nearly reaching apical tooth. <abbrev xmlns:xlink="http://www.w3.org/1999/xlink" xlink:title="abdominal segment" id="ABBRID0EQIAC" xlink:type="simple">Abd</abbrev>. I with 6+6 <abbrev xmlns:xlink="http://www.w3.org/1999/xlink" xlink:title="macrochaeta/ae" id="ABBRID0ETIAC" xlink:type="simple">mac</abbrev>. <abbrev xmlns:xlink="http://www.w3.org/1999/xlink" xlink:title="abdominal segment" id="ABBRID0EWIAC" xlink:type="simple">Abd</abbrev>. II with 3+3 central <abbrev xmlns:xlink="http://www.w3.org/1999/xlink" xlink:title="macrochaeta/ae" id="ABBRID0EZIAC" xlink:type="simple">mac</abbrev>. <abbrev xmlns:xlink="http://www.w3.org/1999/xlink" xlink:title="abdominal segment" id="ABBRID0E3IAC" xlink:type="simple">Abd</abbrev>. IV with 7+7 central and 4+4 lateral <abbrev xmlns:xlink="http://www.w3.org/1999/xlink" xlink:title="macrochaeta/ae" id="ABBRID0E6IAC" xlink:type="simple">mac</abbrev>.</p><table-wrap id="T1" position="float" orientation="portrait"><label>Table 1.</label><caption><p>Comparison among <italic><tp:taxon-name><tp:taxon-name-part taxon-name-part-type="genus">Sinella</tp:taxon-name-part> <tp:taxon-name-part taxon-name-part-type="species">colubra</tp:taxon-name-part></tp:taxon-name></italic> <bold>sp. n.</bold>, <italic><tp:taxon-name><tp:taxon-name-part taxon-name-part-type="genus">Sinella</tp:taxon-name-part> <tp:taxon-name-part taxon-name-part-type="species">insolens</tp:taxon-name-part></tp:taxon-name></italic> and <italic><tp:taxon-name><tp:taxon-name-part taxon-name-part-type="genus">Sinella</tp:taxon-name-part> <tp:taxon-name-part taxon-name-part-type="species">sineocula</tp:taxon-name-part></tp:taxon-name></italic>. Rare character states are noted and placed in parentheses.</p></caption><table id="TID0ETMAE" rules="all"><tbody><tr><td rowspan="1" colspan="1">
              <bold>Characters</bold>
            </td><td rowspan="1" colspan="1">
              <bold><italic><tp:taxon-name><tp:taxon-name-part taxon-name-part-type="genus">Sinella</tp:taxon-name-part> <tp:taxon-name-part taxon-name-part-type="species">colubra</tp:taxon-name-part></tp:taxon-name></italic> sp. n.</bold>
            </td><td rowspan="1" colspan="1">
              <bold><italic><tp:taxon-name><tp:taxon-name-part taxon-name-part-type="genus">Sinella</tp:taxon-name-part> <tp:taxon-name-part taxon-name-part-type="species">insolens</tp:taxon-name-part></tp:taxon-name></italic></bold>
            </td><td rowspan="1" colspan="1">
              <bold><italic><tp:taxon-name><tp:taxon-name-part taxon-name-part-type="genus">Sinella</tp:taxon-name-part> <tp:taxon-name-part taxon-name-part-type="species">sineocula</tp:taxon-name-part></tp:taxon-name></italic></bold>
            </td></tr><tr><td rowspan="1" colspan="1">Mac in Gr. II on dorsal head</td><td rowspan="1" colspan="1">3(4)</td><td rowspan="1" colspan="1">usually 4‒5(6‒8)</td><td rowspan="1" colspan="1">usually 5‒6(4)</td></tr><tr><td rowspan="1" colspan="1">Labial chaeta M1s</td><td rowspan="1" colspan="1">absent</td><td rowspan="1" colspan="1">present</td><td rowspan="1" colspan="1">absent</td></tr><tr><td rowspan="1" colspan="1">Postlabial chaetae X and X<sub>2‒4</sub></td><td rowspan="1" colspan="1">smooth, minute</td><td rowspan="1" colspan="1">cliate, large</td><td rowspan="1" colspan="1">ciliate, large</td></tr><tr><td rowspan="1" colspan="1">Mac m5i on <abbrev xmlns:xlink="http://www.w3.org/1999/xlink" xlink:title="thoracic segment" id="ABBRID0EXNAC" xlink:type="simple">Th</abbrev>. III</td><td rowspan="1" colspan="1">absent</td><td rowspan="1" colspan="1">present</td><td rowspan="1" colspan="1">absent</td></tr><tr><td rowspan="1" colspan="1">Mac on <abbrev xmlns:xlink="http://www.w3.org/1999/xlink" xlink:title="abdominal segment" id="ABBRID0EIOAC" xlink:type="simple">Abd</abbrev>. I</td><td rowspan="1" colspan="1">6+6</td><td rowspan="1" colspan="1">7(6)+7(6)</td><td rowspan="1" colspan="1">7(6)+7(6)</td></tr><tr><td rowspan="1" colspan="1">Central <abbrev xmlns:xlink="http://www.w3.org/1999/xlink" xlink:title="macrochaeta/ae" id="ABBRID0EZOAC" xlink:type="simple">mac</abbrev> on <abbrev xmlns:xlink="http://www.w3.org/1999/xlink" xlink:title="abdominal segment" id="ABBRID0E3OAC" xlink:type="simple">Abd</abbrev>. II</td><td rowspan="1" colspan="1">3+3</td><td rowspan="1" colspan="1">4+4</td><td rowspan="1" colspan="1">3+3</td></tr><tr><td rowspan="1" colspan="1">Lateral <abbrev xmlns:xlink="http://www.w3.org/1999/xlink" xlink:title="macrochaeta/ae" id="ABBRID0ENPAC" xlink:type="simple">mac</abbrev> on <abbrev xmlns:xlink="http://www.w3.org/1999/xlink" xlink:title="abdominal segment" id="ABBRID0EQPAC" xlink:type="simple">Abd</abbrev>. IV</td><td rowspan="1" colspan="1">4(5)+4(5)</td><td rowspan="1" colspan="1">6+6</td><td rowspan="1" colspan="1">6+6</td></tr></tbody></table></table-wrap></tp:treatment-sec><tp:treatment-sec sec-type="description" id="SECID0E3PAC"><title>Description.</title><p>Body length up to 1.50 mm. Body pale in alcohol.</p><p>Antenna 1.63‒1.93 times as long as cephalic diagonal. Antennal segments ratio as I : II : III : IV = 1 : 1.77‒2.00 : 1.64‒1.74 : 2.57‒2.91. Smooth spiny <abbrev xmlns:xlink="http://www.w3.org/1999/xlink" xlink:title="microchaeta/ae" id="ABBRID0EEAAE" xlink:type="simple">mic</abbrev> at base of antennae: three dorsal, three ventral on <abbrev xmlns:xlink="http://www.w3.org/1999/xlink" xlink:title="antennal segment" id="ABBRID0EHAAE" xlink:type="simple">Ant</abbrev>. I; one internal, one external and two ventral on <abbrev xmlns:xlink="http://www.w3.org/1999/xlink" xlink:title="antennal segment" id="ABBRID0EKAAE" xlink:type="simple">Ant</abbrev>. II. <abbrev xmlns:xlink="http://www.w3.org/1999/xlink" xlink:title="antennal segment" id="ABBRID0ENAAE" xlink:type="simple">Ant</abbrev>. II distally with one (rarely two) rod-like <abbrev xmlns:xlink="http://www.w3.org/1999/xlink" xlink:title="ordinary tergal S-chaeta/ae" id="ABBRID0EQAAE" xlink:type="simple">sens</abbrev>. <abbrev xmlns:xlink="http://www.w3.org/1999/xlink" xlink:title="antennal segment" id="ABBRID0ETAAE" xlink:type="simple">Ant</abbrev>. III organ with two slightly expanded internal <abbrev xmlns:xlink="http://www.w3.org/1999/xlink" xlink:title="ordinary tergal S-chaeta/ae" id="ABBRID0EWAAE" xlink:type="simple">sens</abbrev>. <abbrev xmlns:xlink="http://www.w3.org/1999/xlink" xlink:title="antennal segment" id="ABBRID0EZAAE" xlink:type="simple">Ant</abbrev>. IV with a knobbed subapical organ. <abbrev xmlns:xlink="http://www.w3.org/1999/xlink" xlink:title="antennal segment" id="ABBRID0E3AAE" xlink:type="simple">Ant</abbrev>. II. with 2‒4 ventral long smooth straight chaetae.</p><p>Eyes absent in all specimens. Prelabral and labral chaetae 4/ 5, 5, 4, all smooth; labral intrusion U-shaped (Fig. <xref ref-type="fig" rid="F1">1</xref>). Clypeal chaetae eight in number, including three small median chaetae (Fig. <xref ref-type="fig" rid="F1">2</xref>). Dorsal cephalic chaetotaxy with four antennal (An), three median (M) and eight sutural (S) <abbrev xmlns:xlink="http://www.w3.org/1999/xlink" xlink:title="macrochaeta/ae" id="ABBRID0EJBAE" xlink:type="simple">mac</abbrev>; Gr. II with 3(4) <abbrev xmlns:xlink="http://www.w3.org/1999/xlink" xlink:title="macrochaeta/ae" id="ABBRID0EMBAE" xlink:type="simple">mac</abbrev> (Fig. <xref ref-type="fig" rid="F1">3</xref>). Mandibles with 4/5 (left/right) teeth. Subapical chaeta of maxillary outer lobe slightly thicker than apical one; three smooth sublobal hairs on maxillary outer lobe. Lateral process of labial palp slightly thicker than normal chaetae, with tip extending beyond apex of labial papilla (Fig. <xref ref-type="fig" rid="F1">4</xref>). Labial chaetae as mrel<sub>1</sub>l<sub>2</sub>, all smooth, r/m=0.67‒0.79; chaetae X and X<sub>2‒4</sub> minute; chaeta X<sub>3</sub> rarely absent; H<sub>1-4</sub> smooth. Cephalic groove with 9(8) chaetae, four of them smooth and others ciliate (Fig. <xref ref-type="fig" rid="F1">5</xref>).</p><fig id="F1" position="float" orientation="portrait"><label>Figures 1–12.</label><caption><p>
          <italic><tp:taxon-name><tp:taxon-name-part taxon-name-part-type="genus">Sinella</tp:taxon-name-part> <tp:taxon-name-part taxon-name-part-type="species">colubra</tp:taxon-name-part></tp:taxon-name></italic> sp. n. <bold>1</bold> labrum <bold>2</bold> clypeal chaetae <bold>3</bold> dorsal cephalic chaetotaxy <bold>4</bold> lateral process and labial papilla E <bold>5</bold> chaetae on the ventral side of head <bold>6</bold> trochanteral organ <bold>7</bold> hind claw <bold>8</bold> anterior face of ventral tube <bold>9</bold> ventral face and lateral flap of ventral tube <bold>10</bold> distal part of anterior face of manubrium <bold>11</bold> manubrial plaque <bold>12</bold> mucro.</p></caption><graphic xmlns:xlink="http://www.w3.org/1999/xlink" xlink:href="zookeys-611-001-g001.jpg" position="float" orientation="portrait" xlink:type="simple" id="oo_99240.jpg"/></fig><p>Trochanteral organ with 17‒19 smooth spiny chaetae; 11–12 in arms and 5‒7 internal (Fig. <xref ref-type="fig" rid="F1">6</xref>). Partial inner differentiated tibiotarsal chaetae “smooth” with ciliations closely appressed to axis (<xref ref-type="bibr" rid="B2">Chen and Christiansen 1993</xref>). Tibiotarsi distally with ten chaetae in a whorl. Unguis with three inner, one outer, and two lateral teeth; two paired teeth unequal, outer one large. Unguiculus with a large outer tooth. Tenent hairs of all legs pointed but clavate in one male specimen (Fig. <xref ref-type="fig" rid="F1">7</xref>). <abbrev xmlns:xlink="http://www.w3.org/1999/xlink" xlink:title="abdominal segment" id="ABBRID0ECEAE" xlink:type="simple">Abd</abbrev>. IV 3.72‒4.60 times as long as <abbrev xmlns:xlink="http://www.w3.org/1999/xlink" xlink:title="abdominal segment" id="ABBRID0EFEAE" xlink:type="simple">Abd</abbrev>. III along dorsal midline. Ventral tube anteriorly with 6‒7 ciliate chaetae on each side, two of them much larger than others (Fig. <xref ref-type="fig" rid="F1">8</xref>); posteriorly with about 13 chaetae, most of them small and weakly ciliate; each lateral flap with two ciliate and six smooth chaetae (Fig. <xref ref-type="fig" rid="F1">9</xref>). Male genital plate not clearly seen. Manubrium dorsally without smooth chaetae; ventrally with 5+5 distal ciliate chaetae (Fig. <xref ref-type="fig" rid="F1">10</xref>). Manubrial plaque with 2+2(1) pseudopores and 3+3 ciliate chaetae (Fig. <xref ref-type="fig" rid="F1">11</xref>). Distal smooth part of dens 1.08–1.57 as long as mucro. Mucro bidentate with apical tooth larger; basal spine long, with tip nearly reaching apical tooth (Fig. <xref ref-type="fig" rid="F1">12</xref>).</p><p>
            <abbrev xmlns:xlink="http://www.w3.org/1999/xlink" xlink:title="thoracic segment" id="ABBRID0E4EAE" xlink:type="simple">Th</abbrev>. II with three medio-medial <abbrev xmlns:xlink="http://www.w3.org/1999/xlink" xlink:title="macrochaeta/ae" id="ABBRID0EAFAE" xlink:type="simple">mac</abbrev> (m1, m2, m2i), three medio-lateral <abbrev xmlns:xlink="http://www.w3.org/1999/xlink" xlink:title="macrochaeta/ae" id="ABBRID0EDFAE" xlink:type="simple">mac</abbrev> (m4, m4i, m4p), 14‒18 posterior <abbrev xmlns:xlink="http://www.w3.org/1999/xlink" xlink:title="macrochaeta/ae" id="ABBRID0EGFAE" xlink:type="simple">mac</abbrev>, one <abbrev xmlns:xlink="http://www.w3.org/1999/xlink" xlink:title="S-microchaeta/ae" id="ABBRID0EJFAE" xlink:type="simple">ms</abbrev> and two <abbrev xmlns:xlink="http://www.w3.org/1999/xlink" xlink:title="ordinary tergal S-chaeta/ae" id="ABBRID0EMFAE" xlink:type="simple">sens</abbrev>; <abbrev xmlns:xlink="http://www.w3.org/1999/xlink" xlink:title="S-microchaeta/ae" id="ABBRID0EPFAE" xlink:type="simple">ms</abbrev> interior to <abbrev xmlns:xlink="http://www.w3.org/1999/xlink" xlink:title="ordinary tergal S-chaeta/ae" id="ABBRID0ESFAE" xlink:type="simple">sens</abbrev> al. <abbrev xmlns:xlink="http://www.w3.org/1999/xlink" xlink:title="thoracic segment" id="ABBRID0EVFAE" xlink:type="simple">Th</abbrev>. III with 29‒32 <abbrev xmlns:xlink="http://www.w3.org/1999/xlink" xlink:title="macrochaeta/ae" id="ABBRID0EYFAE" xlink:type="simple">mac</abbrev> and two lateral <abbrev xmlns:xlink="http://www.w3.org/1999/xlink" xlink:title="ordinary tergal S-chaeta/ae" id="ABBRID0E2FAE" xlink:type="simple">sens</abbrev>; a6i, p5, p6, m6, m6i, m6p, m6e and m6ai2 pre<!--PageBreak-->sent as <abbrev xmlns:xlink="http://www.w3.org/1999/xlink" xlink:title="macrochaeta/ae" id="ABBRID0EAGAE" xlink:type="simple">mac</abbrev>; <abbrev xmlns:xlink="http://www.w3.org/1999/xlink" xlink:title="macrochaeta/ae" id="ABBRID0EDGAE" xlink:type="simple">mac</abbrev> m5i absent (Fig. <xref ref-type="fig" rid="F2">13</xref>). <abbrev xmlns:xlink="http://www.w3.org/1999/xlink" xlink:title="abdominal segment" id="ABBRID0EKGAE" xlink:type="simple">Abd</abbrev>. I with six <abbrev xmlns:xlink="http://www.w3.org/1999/xlink" xlink:title="macrochaeta/ae" id="ABBRID0ENGAE" xlink:type="simple">mac</abbrev> (a3, m2–4, m2i, m4p), one <abbrev xmlns:xlink="http://www.w3.org/1999/xlink" xlink:title="S-microchaeta/ae" id="ABBRID0EQGAE" xlink:type="simple">ms</abbrev> and one <abbrev xmlns:xlink="http://www.w3.org/1999/xlink" xlink:title="ordinary tergal S-chaeta/ae" id="ABBRID0ETGAE" xlink:type="simple">sens</abbrev>; <abbrev xmlns:xlink="http://www.w3.org/1999/xlink" xlink:title="ordinary tergal S-chaeta/ae" id="ABBRID0EWGAE" xlink:type="simple">sens</abbrev> interior to <abbrev xmlns:xlink="http://www.w3.org/1999/xlink" xlink:title="S-microchaeta/ae" id="ABBRID0EZGAE" xlink:type="simple">ms</abbrev>. <abbrev xmlns:xlink="http://www.w3.org/1999/xlink" xlink:title="abdominal segment" id="ABBRID0E3GAE" xlink:type="simple">Abd</abbrev>. II with three central <abbrev xmlns:xlink="http://www.w3.org/1999/xlink" xlink:title="macrochaeta/ae" id="ABBRID0E6GAE" xlink:type="simple">mac</abbrev> (m3, m3e, m3ep), one lateral <abbrev xmlns:xlink="http://www.w3.org/1999/xlink" xlink:title="macrochaeta/ae" id="ABBRID0ECHAE" xlink:type="simple">mac</abbrev> (m5) and two <abbrev xmlns:xlink="http://www.w3.org/1999/xlink" xlink:title="ordinary tergal S-chaeta/ae" id="ABBRID0EFHAE" xlink:type="simple">sens</abbrev>. <abbrev xmlns:xlink="http://www.w3.org/1999/xlink" xlink:title="abdominal segment" id="ABBRID0EIHAE" xlink:type="simple">Abd</abbrev>. III with one central <abbrev xmlns:xlink="http://www.w3.org/1999/xlink" xlink:title="macrochaeta/ae" id="ABBRID0ELHAE" xlink:type="simple">mac</abbrev> (m3), three lateral <abbrev xmlns:xlink="http://www.w3.org/1999/xlink" xlink:title="macrochaeta/ae" id="ABBRID0EOHAE" xlink:type="simple">mac</abbrev> (am6, pm6, p6) and two <abbrev xmlns:xlink="http://www.w3.org/1999/xlink" xlink:title="ordinary tergal S-chaeta/ae" id="ABBRID0ERHAE" xlink:type="simple">sens</abbrev>; <abbrev xmlns:xlink="http://www.w3.org/1999/xlink" xlink:title="S-microchaeta/ae" id="ABBRID0EUHAE" xlink:type="simple">ms</abbrev> absent (Fig. <xref ref-type="fig" rid="F2">14</xref>). <abbrev xmlns:xlink="http://www.w3.org/1999/xlink" xlink:title="abdominal segment" id="ABBRID0E2HAE" xlink:type="simple">Abd</abbrev>. IV with seven central <abbrev xmlns:xlink="http://www.w3.org/1999/xlink" xlink:title="macrochaeta/ae" id="ABBRID0E5HAE" xlink:type="simple">mac</abbrev> (I, M, A5–6, B4–6), four (rarely five) lateral <abbrev xmlns:xlink="http://www.w3.org/1999/xlink" xlink:title="macrochaeta/ae" id="ABBRID0EBIAE" xlink:type="simple">mac</abbrev> (D3, E2–4), and at least 17 <abbrev xmlns:xlink="http://www.w3.org/1999/xlink" xlink:title="ordinary tergal S-chaeta/ae" id="ABBRID0EEIAE" xlink:type="simple">sens</abbrev> (Fig. <xref ref-type="fig" rid="F2">15</xref>). <abbrev xmlns:xlink="http://www.w3.org/1999/xlink" xlink:title="abdominal segment" id="ABBRID0ELIAE" xlink:type="simple">Abd</abbrev>.V with three <abbrev xmlns:xlink="http://www.w3.org/1999/xlink" xlink:title="ordinary tergal S-chaeta/ae" id="ABBRID0EOIAE" xlink:type="simple">sens</abbrev> (Fig. <xref ref-type="fig" rid="F2">16</xref>).</p><fig id="F2" position="float" orientation="portrait"><label>Figures 13–16.</label><caption><p>Tergal chaetotaxy of <italic><tp:taxon-name><tp:taxon-name-part taxon-name-part-type="genus">Sinella</tp:taxon-name-part> <tp:taxon-name-part taxon-name-part-type="species">colubra</tp:taxon-name-part></tp:taxon-name></italic> sp. n. <bold>13</bold> thorax <bold>14</bold> <abbrev xmlns:xlink="http://www.w3.org/1999/xlink" xlink:title="abdominal segment" id="ABBRID0ELJAE" xlink:type="simple">Abd</abbrev>. I‒III <bold>15</bold> <abbrev xmlns:xlink="http://www.w3.org/1999/xlink" xlink:title="abdominal segment" id="ABBRID0EQJAE" xlink:type="simple">Abd</abbrev>. IV <bold>16</bold> <abbrev xmlns:xlink="http://www.w3.org/1999/xlink" xlink:title="abdominal segment" id="ABBRID0EVJAE" xlink:type="simple">Abd</abbrev>. V.</p></caption><graphic xmlns:xlink="http://www.w3.org/1999/xlink" xlink:href="zookeys-611-001-g002.jpg" position="float" orientation="portrait" xlink:type="simple" id="oo_99241.jpg"/></fig></tp:treatment-sec><tp:treatment-sec sec-type="etymology" id="SECID0E4JAE"><title>Etymology.</title><p>Named after the snake <italic><tp:taxon-name><tp:taxon-name-part taxon-name-part-type="genus">Bungarus</tp:taxon-name-part> <tp:taxon-name-part taxon-name-part-type="species">multicinctus</tp:taxon-name-part></tp:taxon-name></italic> Blyth found in the sampling site.</p></tp:treatment-sec><tp:treatment-sec sec-type="ecology" id="SECID0ENKAE"><title>Ecology.</title><p>In soil of bamboo forest, near termitarium.</p></tp:treatment-sec><tp:treatment-sec sec-type="remarks" id="SECID0ESKAE"><title>Remarks.</title><p>
            <italic><tp:taxon-name><tp:taxon-name-part taxon-name-part-type="genus">Sinella</tp:taxon-name-part> <tp:taxon-name-part taxon-name-part-type="species">colubra</tp:taxon-name-part></tp:taxon-name></italic> sp. n. is most similar to <italic><tp:taxon-name><tp:taxon-name-part taxon-name-part-type="genus">Sinella</tp:taxon-name-part> <tp:taxon-name-part taxon-name-part-type="species">insolens</tp:taxon-name-part></tp:taxon-name></italic> Chen &amp; Christiansen, 1993 and <italic><tp:taxon-name><tp:taxon-name-part taxon-name-part-type="genus">Sinella</tp:taxon-name-part> <tp:taxon-name-part taxon-name-part-type="species">sineocula</tp:taxon-name-part></tp:taxon-name></italic> Chen &amp; Christiansen, 1993 in morphology of unguis and unguiculus, long mucronal spine, absence of smooth chaetae on manubrium, medial and posterior <abbrev xmlns:xlink="http://www.w3.org/1999/xlink" xlink:title="macrochaeta/ae" id="ABBRID0EWLAE" xlink:type="simple">mac</abbrev> on <abbrev xmlns:xlink="http://www.w3.org/1999/xlink" xlink:title="thoracic segment" id="ABBRID0EZLAE" xlink:type="simple">Th</abbrev>. II, 1+1 central and 3+3 lateral <abbrev xmlns:xlink="http://www.w3.org/1999/xlink" xlink:title="macrochaeta/ae" id="ABBRID0E3LAE" xlink:type="simple">mac</abbrev> on <abbrev xmlns:xlink="http://www.w3.org/1999/xlink" xlink:title="abdominal segment" id="ABBRID0E6LAE" xlink:type="simple">Abd</abbrev>. III, and 7+7 central <abbrev xmlns:xlink="http://www.w3.org/1999/xlink" xlink:title="macrochaeta/ae" id="ABBRID0ECMAE" xlink:type="simple">mac</abbrev> on <abbrev xmlns:xlink="http://www.w3.org/1999/xlink" xlink:title="abdominal segment" id="ABBRID0EFMAE" xlink:type="simple">Abd</abbrev>. IV. It differs from them in 3+3(4) cephalic <abbrev xmlns:xlink="http://www.w3.org/1999/xlink" xlink:title="macrochaeta/ae" id="ABBRID0EIMAE" xlink:type="simple">mac</abbrev> on Gr. II, absence of labial chaeta M1s, minute postlabial chaetae X and X<sub>2‒4</sub>, absence of <abbrev xmlns:xlink="http://www.w3.org/1999/xlink" xlink:title="macrochaeta/ae" id="ABBRID0ENMAE" xlink:type="simple">mac</abbrev> m5i on <abbrev xmlns:xlink="http://www.w3.org/1999/xlink" xlink:title="thoracic segment" id="ABBRID0EQMAE" xlink:type="simple">Th</abbrev>. III, 6+6 (a2 as <abbrev xmlns:xlink="http://www.w3.org/1999/xlink" xlink:title="mesochaeta/ae" id="ABBRID0ETMAE" xlink:type="simple">mes</abbrev>) <abbrev xmlns:xlink="http://www.w3.org/1999/xlink" xlink:title="macrochaeta/ae" id="ABBRID0EWMAE" xlink:type="simple">mac</abbrev> on <abbrev xmlns:xlink="http://www.w3.org/1999/xlink" xlink:title="abdominal segment" id="ABBRID0EZMAE" xlink:type="simple">Abd</abbrev>. I, absence of <abbrev xmlns:xlink="http://www.w3.org/1999/xlink" xlink:title="macrochaeta/ae" id="ABBRID0E3MAE" xlink:type="simple">mac</abbrev> m3ei on <abbrev xmlns:xlink="http://www.w3.org/1999/xlink" xlink:title="abdominal segment" id="ABBRID0E6MAE" xlink:type="simple">Abd</abbrev>. II, and 4+4(5) lateral <abbrev xmlns:xlink="http://www.w3.org/1999/xlink" xlink:title="macrochaeta/ae" id="ABBRID0ECNAE" xlink:type="simple">mac</abbrev> on <abbrev xmlns:xlink="http://www.w3.org/1999/xlink" xlink:title="abdominal segment" id="ABBRID0EFNAE" xlink:type="simple">Abd</abbrev>. IV.</p></tp:treatment-sec><ref-list><ref id="B2"><mixed-citation xmlns:xlink="http://www.w3.org/1999/xlink" xlink:type="simple">
          <person-group><name name-style="western"><surname>Chen</surname><given-names>J-X</given-names></name><name name-style="western"><surname>Christiansen</surname><given-names>KA</given-names></name></person-group> (<year>1993</year>) <article-title>The genus <italic><tp:taxon-name><tp:taxon-name-part taxon-name-part-type="genus">Sinella</tp:taxon-name-part></tp:taxon-name></italic> with special reference to <italic><tp:taxon-name><tp:taxon-name-part taxon-name-part-type="genus">Sinella</tp:taxon-name-part></tp:taxon-name></italic> <italic>s. s.</italic> (<tp:taxon-name><tp:taxon-name-part taxon-name-part-type="order">Collembola</tp:taxon-name-part></tp:taxon-name>: <tp:taxon-name><tp:taxon-name-part taxon-name-part-type="family">Entomobryidae</tp:taxon-name-part></tp:taxon-name>) of China.</article-title> <source>Oriental Insects</source> <volume>27</volume>: <fpage>1</fpage>–<lpage>54</lpage>. doi: <ext-link xlink:type="simple" ext-link-type="doi" xlink:href="10.1080/00305316.1993.10432236">10.1080/00305316.1993.10432236</ext-link></mixed-citation></ref></ref-list></tp:taxon-treatment>
