# Supplementary material for: Two new species of Sinella from Guangdong Province, China (Collembola: Entomobryidae)
Source: Zookeys. 2016 Aug 15;(611):1–10. doi: 10.3897/zookeys.611.9025 (PMC4992805; doi:10.3897/zookeys.611.9025)
Supplement: XML Treatment for Sinella zhangi [file zookeys.611.9025-treatment2.xml]

<!DOCTYPE tp:taxon-treatment
  PUBLIC "-//TaxonX//DTD Taxonomic Treatment Publishing DTD v0 20100105//EN" "tax-treatment-NSO.dtd">
<tp:taxon-treatment xmlns:tp="http://www.plazi.org/taxpub"><tp:treatment-meta><kwd-group><label>Taxon classification</label><kwd><named-content content-type="kingdom">Animalia</named-content></kwd><kwd><named-content content-type="order">Collembola</named-content></kwd><kwd><named-content content-type="family">Entomobryidae</named-content></kwd></kwd-group><mixed-citation publication-type="journal"><person-group><name><surname>Xu</surname><given-names>Guo-Liang</given-names></name><name><surname>Chen</surname><given-names>Wei-Yu</given-names></name></person-group><article-title>Two new species of <italic><tp:taxon-name><tp:taxon-name-part taxon-name-part-type="genus">Sinella</tp:taxon-name-part></tp:taxon-name></italic> from Guangdong Province, China (<tp:taxon-name><tp:taxon-name-part taxon-name-part-type="order">Collembola</tp:taxon-name-part></tp:taxon-name>: <tp:taxon-name><tp:taxon-name-part taxon-name-part-type="family">Entomobryidae</tp:taxon-name-part></tp:taxon-name>)</article-title><source>Zookeys</source><day>15</day><month>8</month><year>2016</year><volume>2016</volume><issue>611</issue><fpage>1</fpage><lpage>10</lpage><pub-id pub-id-type="doi">10.3897/zookeys.611.9025</pub-id></mixed-citation></tp:treatment-meta><tp:nomenclature><tp:taxon-name>
            <tp:taxon-name-part taxon-name-part-type="genus">Sinella</tp:taxon-name-part>
            <tp:taxon-name-part taxon-name-part-type="species">zhangi</tp:taxon-name-part>
            <object-id xmlns:xlink="http://www.w3.org/1999/xlink" content-type="zoobank" xlink:type="simple">http://zoobank.org/E8161EA4-8F9E-4C9C-8A90-C9CFEB9E8A01</object-id>
          </tp:taxon-name><tp:taxon-status xmlns:xlink="http://www.w3.org/1999/xlink" xlink:type="simple">sp. n.</tp:taxon-status><xref ref-type="fig" rid="F3">Figs 17–25</xref><xref ref-type="fig" rid="F4">, 26–27</xref><!--PageBreak--><!--PageBreak--></tp:nomenclature><tp:treatment-sec sec-type="type material" id="SECID0EXOAE"><title>Type material.</title><p>Holotype: ♂ on slide, China, Guangdong Province, He Mountain, in soil of secondary eucalypt forest, 22 October 2012, Guoliang Xu leg. (# Xu-2012). Paratypes: 1 ♀ on slide and 1 juvenile in alcohol, same data as holotype.</p></tp:treatment-sec><tp:treatment-sec sec-type="diagnosis" id="SECID0E3OAE"><title>Diagnosis.</title><p>No eyes. Long smooth straight chaetae absent on antennae. Labial chaeta r and postlabial chaetae X and X<sub>4</sub> minute. “Smooth” inner differentiated tibiotarsal chaetae present. Tenent hairs clavate. Manubrium without smooth chaetae. Mucronal spine short, with tip reaching subapical tooth. Chaeta p5 as <abbrev xmlns:xlink="http://www.w3.org/1999/xlink" xlink:title="macrochaeta/ae" id="ABBRID0EEPAE" xlink:type="simple">mac</abbrev> on <abbrev xmlns:xlink="http://www.w3.org/1999/xlink" xlink:title="thoracic segment" id="ABBRID0EHPAE" xlink:type="simple">Th</abbrev>. II. <abbrev xmlns:xlink="http://www.w3.org/1999/xlink" xlink:title="abdominal segment" id="ABBRID0EKPAE" xlink:type="simple">Abd</abbrev>. I with 5+5 <abbrev xmlns:xlink="http://www.w3.org/1999/xlink" xlink:title="macrochaeta/ae" id="ABBRID0ENPAE" xlink:type="simple">mac</abbrev>. <abbrev xmlns:xlink="http://www.w3.org/1999/xlink" xlink:title="abdominal segment" id="ABBRID0EQPAE" xlink:type="simple">Abd</abbrev>. II with 4+4 central <abbrev xmlns:xlink="http://www.w3.org/1999/xlink" xlink:title="macrochaeta/ae" id="ABBRID0ETPAE" xlink:type="simple">mac</abbrev>. <abbrev xmlns:xlink="http://www.w3.org/1999/xlink" xlink:title="abdominal segment" id="ABBRID0EWPAE" xlink:type="simple">Abd</abbrev>. IV with 4+4 central and 5+5 lateral <abbrev xmlns:xlink="http://www.w3.org/1999/xlink" xlink:title="macrochaeta/ae" id="ABBRID0EZPAE" xlink:type="simple">mac</abbrev>.</p><!--PageBreak--><!--PageBreak--></tp:treatment-sec><tp:treatment-sec sec-type="description" id="SECID0E5PAE"><title>Description.</title><p>Body length up to 1.32 mm. Body pale in alcohol.</p><p>Antenna 2.04 times as long as cephalic diagonal. Antennal segments ratio as I : II : III : IV = 1 : 1.71 : 1.86: 2.71. Smooth spiny <abbrev xmlns:xlink="http://www.w3.org/1999/xlink" xlink:title="microchaeta/ae" id="ABBRID0EFQAE" xlink:type="simple">mic</abbrev> at base of antennae three dorsal, three ventral on <abbrev xmlns:xlink="http://www.w3.org/1999/xlink" xlink:title="antennal segment" id="ABBRID0EIQAE" xlink:type="simple">Ant</abbrev>. I: one internal, one external and one ventral on <abbrev xmlns:xlink="http://www.w3.org/1999/xlink" xlink:title="antennal segment" id="ABBRID0ELQAE" xlink:type="simple">Ant</abbrev>. II. <abbrev xmlns:xlink="http://www.w3.org/1999/xlink" xlink:title="antennal segment" id="ABBRID0EOQAE" xlink:type="simple">Ant</abbrev>. II distally with one rod-like S-chaeta. Two internal <abbrev xmlns:xlink="http://www.w3.org/1999/xlink" xlink:title="ordinary tergal S-chaeta/ae" id="ABBRID0ERQAE" xlink:type="simple">sens</abbrev> of <abbrev xmlns:xlink="http://www.w3.org/1999/xlink" xlink:title="antennal segment" id="ABBRID0EUQAE" xlink:type="simple">Ant</abbrev>. III organ rod-like. Long smooth straight chaetae absent on antennae.</p><p>Eyes absent in all specimens. Prelabral and labral chaetae 4/ 5, 5, 4, all smooth; three chaetae of first row longer than lateral chaetae. Clypeal chaetae not clearly seen. Dorsal cephalic chaetotaxy with four antennal, three median (M) and eight sutural (S) <abbrev xmlns:xlink="http://www.w3.org/1999/xlink" xlink:title="macrochaeta/ae" id="ABBRID0EZQAE" xlink:type="simple">mac</abbrev>; Gr. II with four <abbrev xmlns:xlink="http://www.w3.org/1999/xlink" xlink:title="macrochaeta/ae" id="ABBRID0E3QAE" xlink:type="simple">mac</abbrev> (Fig. <xref ref-type="fig" rid="F3">17</xref>). Mandibles with 4/5 (left/right) teeth. Subapical chaeta of maxillary outer lobe subequal to apical chaeta; three smooth sublobal hairs on maxillary outer lobe. Lateral process of labial palp thicker than normal chaetae, with tip extending beyond apex of labial papilla (Fig. <xref ref-type="fig" rid="F3">18</xref>). Labial chaetae as mrel<sub>1</sub>l<sub>2</sub>, all smooth, r/m=0.20; chaetae X and X<sub>4</sub> smooth, minute; chaetae X<sub>2‒3</sub> absent; H<sub>1</sub>, H<sub>2</sub> and H<sub>4</sub> ciliate. Cephalic groove with eight chaetae, two smooth and others ciliate (Fig. <xref ref-type="fig" rid="F3">19</xref>).</p><fig id="F3" position="float" orientation="portrait"><label>Figures 17–25.</label><caption><p>
          <italic><tp:taxon-name><tp:taxon-name-part taxon-name-part-type="genus">Sinella</tp:taxon-name-part> <tp:taxon-name-part taxon-name-part-type="species">zhangi</tp:taxon-name-part></tp:taxon-name></italic> sp. n. <bold>17</bold> dorsal cephalic chaetotaxy <bold>18</bold> lateral process and labial papilla E <bold>19</bold> chaetae on the ventral side of head <bold>20</bold> hind claw <bold>21</bold> lateral flap of ventral tube <bold>22</bold> manubrial plaque <bold>23</bold> mucro <bold>24</bold> thoracic chaetotaxy <bold>25</bold> chaetotaxy of <abbrev xmlns:xlink="http://www.w3.org/1999/xlink" xlink:title="abdominal segment" id="ABBRID0E4SAE" xlink:type="simple">Abd</abbrev>. I‒III.</p></caption><graphic xmlns:xlink="http://www.w3.org/1999/xlink" xlink:href="zookeys-611-001-g003.jpg" position="float" orientation="portrait" xlink:type="simple" id="oo_99242.jpg"/></fig><p>Trochanteral organ with nine smooth spiny chaetae; five in arms and four internal. Some inner differentiated tibiotarsal chaetae “smooth” with ciliations closely appressed to axis. Tibiotarsi distally with ten chaetae in a whorl. Unguis with three inner teeth; two paired teeth unequal, outer one larger. Unguiculus with a large outer tooth. Tenent hairs clavate (Fig. <xref ref-type="fig" rid="F3">20</xref>). <abbrev xmlns:xlink="http://www.w3.org/1999/xlink" xlink:title="abdominal segment" id="ABBRID0ELTAE" xlink:type="simple">Abd</abbrev>. IV 3.42 times as long as <abbrev xmlns:xlink="http://www.w3.org/1999/xlink" xlink:title="abdominal segment" id="ABBRID0EOTAE" xlink:type="simple">Abd</abbrev>. III along dorsal midline. Ventral tube anteriorly with seven ciliate chaetae; two of them much larger than oth<!--PageBreak-->ers; posteriorly not clearly seen; each lateral flap with seven smooth and one ciliate chaetae (Fig. <xref ref-type="fig" rid="F3">21</xref>). Manubrium without smooth chaetae. Manubrial plaque with 2+2 pseudopores and 3+3 ciliate chaetae (Fig. <xref ref-type="fig" rid="F3">22</xref>). Distal smooth part of dens 1.72 times as long as mucro. Mucro bidentate with apical tooth longer than subapical tooth; basal spine short, reaching tip of subapical tooth (Fig. <xref ref-type="fig" rid="F3">23</xref>).</p><p>
            <abbrev xmlns:xlink="http://www.w3.org/1999/xlink" xlink:title="thoracic segment" id="ABBRID0EAUAE" xlink:type="simple">Th</abbrev>. II with three medio-medial <abbrev xmlns:xlink="http://www.w3.org/1999/xlink" xlink:title="macrochaeta/ae" id="ABBRID0EDUAE" xlink:type="simple">mac</abbrev> (m1, m2, m2i), three medio-lateral <abbrev xmlns:xlink="http://www.w3.org/1999/xlink" xlink:title="macrochaeta/ae" id="ABBRID0EGUAE" xlink:type="simple">mac</abbrev> (m4, m4i, m4p), 19 posterior <abbrev xmlns:xlink="http://www.w3.org/1999/xlink" xlink:title="macrochaeta/ae" id="ABBRID0EJUAE" xlink:type="simple">mac</abbrev>, one <abbrev xmlns:xlink="http://www.w3.org/1999/xlink" xlink:title="S-microchaeta/ae" id="ABBRID0EMUAE" xlink:type="simple">ms</abbrev> and two <abbrev xmlns:xlink="http://www.w3.org/1999/xlink" xlink:title="ordinary tergal S-chaeta/ae" id="ABBRID0EPUAE" xlink:type="simple">sens</abbrev>; <abbrev xmlns:xlink="http://www.w3.org/1999/xlink" xlink:title="S-microchaeta/ae" id="ABBRID0ESUAE" xlink:type="simple">ms</abbrev> interior to <abbrev xmlns:xlink="http://www.w3.org/1999/xlink" xlink:title="ordinary tergal S-chaeta/ae" id="ABBRID0EVUAE" xlink:type="simple">sens</abbrev> al. <abbrev xmlns:xlink="http://www.w3.org/1999/xlink" xlink:title="thoracic segment" id="ABBRID0EYUAE" xlink:type="simple">Th</abbrev>. III with 30 <abbrev xmlns:xlink="http://www.w3.org/1999/xlink" xlink:title="macrochaeta/ae" id="ABBRID0E2UAE" xlink:type="simple">mac</abbrev> and two lateral <abbrev xmlns:xlink="http://www.w3.org/1999/xlink" xlink:title="ordinary tergal S-chaeta/ae" id="ABBRID0E5UAE" xlink:type="simple">sens</abbrev> (Fig. <xref ref-type="fig" rid="F3">24</xref>). <abbrev xmlns:xlink="http://www.w3.org/1999/xlink" xlink:title="abdominal segment" id="ABBRID0EFVAE" xlink:type="simple">Abd</abbrev>. I with five <abbrev xmlns:xlink="http://www.w3.org/1999/xlink" xlink:title="macrochaeta/ae" id="ABBRID0EIVAE" xlink:type="simple">mac</abbrev> (m2–4, m2i, m4p), one <abbrev xmlns:xlink="http://www.w3.org/1999/xlink" xlink:title="S-microchaeta/ae" id="ABBRID0ELVAE" xlink:type="simple">ms</abbrev> and one <abbrev xmlns:xlink="http://www.w3.org/1999/xlink" xlink:title="ordinary tergal S-chaeta/ae" id="ABBRID0EOVAE" xlink:type="simple">sens</abbrev>; <abbrev xmlns:xlink="http://www.w3.org/1999/xlink" xlink:title="ordinary tergal S-chaeta/ae" id="ABBRID0ERVAE" xlink:type="simple">sens</abbrev> interior to <abbrev xmlns:xlink="http://www.w3.org/1999/xlink" xlink:title="S-microchaeta/ae" id="ABBRID0EUVAE" xlink:type="simple">ms</abbrev>. <abbrev xmlns:xlink="http://www.w3.org/1999/xlink" xlink:title="abdominal segment" id="ABBRID0EXVAE" xlink:type="simple">Abd</abbrev>. II with four central <abbrev xmlns:xlink="http://www.w3.org/1999/xlink" xlink:title="macrochaeta/ae" id="ABBRID0E1VAE" xlink:type="simple">mac</abbrev> (a2, m3, m3e, m3ep), one lateral <abbrev xmlns:xlink="http://www.w3.org/1999/xlink" xlink:title="macrochaeta/ae" id="ABBRID0E4VAE" xlink:type="simple">mac</abbrev> (m5) and two <abbrev xmlns:xlink="http://www.w3.org/1999/xlink" xlink:title="ordinary tergal S-chaeta/ae" id="ABBRID0EAWAE" xlink:type="simple">sens</abbrev>. <abbrev xmlns:xlink="http://www.w3.org/1999/xlink" xlink:title="abdominal segment" id="ABBRID0EDWAE" xlink:type="simple">Abd</abbrev>. III with one central <abbrev xmlns:xlink="http://www.w3.org/1999/xlink" xlink:title="macrochaeta/ae" id="ABBRID0EGWAE" xlink:type="simple">mac</abbrev> (m3), three lateral <abbrev xmlns:xlink="http://www.w3.org/1999/xlink" xlink:title="macrochaeta/ae" id="ABBRID0EJWAE" xlink:type="simple">mac</abbrev> (am6, pm6, p6) and two <abbrev xmlns:xlink="http://www.w3.org/1999/xlink" xlink:title="ordinary tergal S-chaeta/ae" id="ABBRID0EMWAE" xlink:type="simple">sens</abbrev>; <abbrev xmlns:xlink="http://www.w3.org/1999/xlink" xlink:title="S-microchaeta/ae" id="ABBRID0EPWAE" xlink:type="simple">ms</abbrev> absent (Fig. <xref ref-type="fig" rid="F3">25</xref>). <abbrev xmlns:xlink="http://www.w3.org/1999/xlink" xlink:title="abdominal segment" id="ABBRID0EWWAE" xlink:type="simple">Abd</abbrev>. IV with four central <abbrev xmlns:xlink="http://www.w3.org/1999/xlink" xlink:title="macrochaeta/ae" id="ABBRID0EZWAE" xlink:type="simple">mac</abbrev> (I, M, B5, A6), five lateral <abbrev xmlns:xlink="http://www.w3.org/1999/xlink" xlink:title="macrochaeta/ae" id="ABBRID0E3WAE" xlink:type="simple">mac</abbrev> (E2–4, E2p, F1), and at least 11 <abbrev xmlns:xlink="http://www.w3.org/1999/xlink" xlink:title="ordinary tergal S-chaeta/ae" id="ABBRID0E6WAE" xlink:type="simple">sens</abbrev>; as and ps shorter than others (Fig. <xref ref-type="fig" rid="F4">26</xref>). <abbrev xmlns:xlink="http://www.w3.org/1999/xlink" xlink:title="abdominal segment" id="ABBRID0EGXAE" xlink:type="simple">Abd</abbrev>.V with three <abbrev xmlns:xlink="http://www.w3.org/1999/xlink" xlink:title="ordinary tergal S-chaeta/ae" id="ABBRID0EJXAE" xlink:type="simple">sens</abbrev>; chaetae m2, m3, m5, a6, p1, p3–5 and ap6 present as <abbrev xmlns:xlink="http://www.w3.org/1999/xlink" xlink:title="macrochaeta/ae" id="ABBRID0EMXAE" xlink:type="simple">mac</abbrev> (Fig. <xref ref-type="fig" rid="F4">27</xref>).</p><fig id="F4" position="float" orientation="portrait"><label>Figures 26–27.</label><caption><p>Tergal chaetotaxy of <italic><tp:taxon-name><tp:taxon-name-part taxon-name-part-type="genus">Sinella</tp:taxon-name-part> <tp:taxon-name-part taxon-name-part-type="species">zhangi</tp:taxon-name-part></tp:taxon-name></italic> sp. n. <bold>26</bold> <abbrev xmlns:xlink="http://www.w3.org/1999/xlink" xlink:title="abdominal segment" id="ABBRID0EHYAE" xlink:type="simple">Abd</abbrev>. IV <bold>27</bold> <abbrev xmlns:xlink="http://www.w3.org/1999/xlink" xlink:title="abdominal segment" id="ABBRID0EMYAE" xlink:type="simple">Abd</abbrev>. V.</p></caption><graphic xmlns:xlink="http://www.w3.org/1999/xlink" xlink:href="zookeys-611-001-g004.jpg" position="float" orientation="portrait" xlink:type="simple" id="oo_99243.jpg"/></fig></tp:treatment-sec><tp:treatment-sec sec-type="etymology" id="SECID0EUYAE"><title>Etymology.</title><p>Named after the Chinese collembologist Dr. Feng ZHANG, who has made great contributions to the taxonomy of <italic><tp:taxon-name><tp:taxon-name-part taxon-name-part-type="genus">Sinella</tp:taxon-name-part></tp:taxon-name></italic>.</p></tp:treatment-sec><tp:treatment-sec sec-type="ecology" id="SECID0EBZAE"><title>Ecology.</title><p>In decomposing leaves along the roads.</p></tp:treatment-sec><tp:treatment-sec sec-type="remarks" id="SECID0EGZAE"><title>Remarks.</title><p>
            <italic><tp:taxon-name><tp:taxon-name-part taxon-name-part-type="genus">Sinella</tp:taxon-name-part> <tp:taxon-name-part taxon-name-part-type="species">zhangi</tp:taxon-name-part></tp:taxon-name></italic> sp. n. is most similar to <italic><tp:taxon-name><tp:taxon-name-part taxon-name-part-type="genus">Sinella</tp:taxon-name-part> <tp:taxon-name-part taxon-name-part-type="species">quadriseta</tp:taxon-name-part></tp:taxon-name></italic> Zhang, Bedos &amp; Deharveng, 2014 in absence of eyes, tip of lateral process of labial palp beyond apex of labial papilla, morphology of unguis and unguiculus, and mucronal spine, but differs from it in smooth, minute labial and postlabial chaetae r, X and X<sub>4</sub>, clavate tenent hairs, “smooth” inner differentiated tibiotarsal chaetae, 4+4 <abbrev xmlns:xlink="http://www.w3.org/1999/xlink" xlink:title="macrochaeta/ae" id="ABBRID0EC1AE" xlink:type="simple">mac</abbrev> in Gr. II on dorsal head, absence of <abbrev xmlns:xlink="http://www.w3.org/1999/xlink" xlink:title="macrochaeta/ae" id="ABBRID0EF1AE" xlink:type="simple">mac</abbrev> m2, m2i, m4i and m4p on <abbrev xmlns:xlink="http://www.w3.org/1999/xlink" xlink:title="thoracic segment" id="ABBRID0EI1AE" xlink:type="simple">Th</abbrev>. II, 5+5 <abbrev xmlns:xlink="http://www.w3.org/1999/xlink" xlink:title="macrochaeta/ae" id="ABBRID0EL1AE" xlink:type="simple">mac</abbrev> on <abbrev xmlns:xlink="http://www.w3.org/1999/xlink" xlink:title="abdominal segment" id="ABBRID0EO1AE" xlink:type="simple">Abd</abbrev>. I (m4p present), and 4+4 central <abbrev xmlns:xlink="http://www.w3.org/1999/xlink" xlink:title="macrochaeta/ae" id="ABBRID0ER1AE" xlink:type="simple">mac</abbrev> on <abbrev xmlns:xlink="http://www.w3.org/1999/xlink" xlink:title="abdominal segment" id="ABBRID0EU1AE" xlink:type="simple">Abd</abbrev>. II (m3ep present). It is also similar to Chinese species <italic><tp:taxon-name><tp:taxon-name-part taxon-name-part-type="genus">Sinella</tp:taxon-name-part> <tp:taxon-name-part taxon-name-part-type="species">affluens</tp:taxon-name-part></tp:taxon-name></italic> Chen &amp; Christiansen, 1993 in 4+4 <abbrev xmlns:xlink="http://www.w3.org/1999/xlink" xlink:title="macrochaeta/ae" id="ABBRID0EB2AE" xlink:type="simple">mac</abbrev> on dorsal head, “smooth” inner differentiated tibiotarsal chaetae, clavate tenent hairs, number of teeth on unguis and unguiculus, minute postlabial chaetae X and X<sub>4</sub>, 2+2 pseudopores and 3+3 ciliate chaetae on manubrial plaque, medial <abbrev xmlns:xlink="http://www.w3.org/1999/xlink" xlink:title="macrochaeta/ae" id="ABBRID0EG2AE" xlink:type="simple">mac</abbrev> on <abbrev xmlns:xlink="http://www.w3.org/1999/xlink" xlink:title="thoracic segment" id="ABBRID0EJ2AE" xlink:type="simple">Th</abbrev>. II, 1+1 central <abbrev xmlns:xlink="http://www.w3.org/1999/xlink" xlink:title="macrochaeta/ae" id="ABBRID0EM2AE" xlink:type="simple">mac</abbrev> on <abbrev xmlns:xlink="http://www.w3.org/1999/xlink" xlink:title="abdominal segment" id="ABBRID0EP2AE" xlink:type="simple">Abd</abbrev>. III, and 4+4 central <abbrev xmlns:xlink="http://www.w3.org/1999/xlink" xlink:title="macrochaeta/ae" id="ABBRID0ES2AE" xlink:type="simple">mac</abbrev> on <abbrev xmlns:xlink="http://www.w3.org/1999/xlink" xlink:title="abdominal segment" id="ABBRID0EV2AE" xlink:type="simple">Abd</abbrev>. IV, but differs from the latter in absence of eyes, short mucronal spine, minute labial chaeta r, p5 present as <abbrev xmlns:xlink="http://www.w3.org/1999/xlink" xlink:title="macrochaeta/ae" id="ABBRID0EY2AE" xlink:type="simple">mac</abbrev> on <abbrev xmlns:xlink="http://www.w3.org/1999/xlink" xlink:title="thoracic segment" id="ABBRID0E22AE" xlink:type="simple">Th</abbrev>. II, m5i present as <abbrev xmlns:xlink="http://www.w3.org/1999/xlink" xlink:title="macrochaeta/ae" id="ABBRID0E52AE" xlink:type="simple">mac</abbrev> on <abbrev xmlns:xlink="http://www.w3.org/1999/xlink" xlink:title="thoracic segment" id="ABBRID0EB3AE" xlink:type="simple">Th</abbrev>. III, 5+5 <abbrev xmlns:xlink="http://www.w3.org/1999/xlink" xlink:title="macrochaeta/ae" id="ABBRID0EE3AE" xlink:type="simple">mac</abbrev> on <abbrev xmlns:xlink="http://www.w3.org/1999/xlink" xlink:title="abdominal segment" id="ABBRID0EH3AE" xlink:type="simple">Abd</abbrev>. I (a3) as <abbrev xmlns:xlink="http://www.w3.org/1999/xlink" xlink:title="mesochaeta/ae" id="ABBRID0EK3AE" xlink:type="simple">mes</abbrev>, 4+4 central <abbrev xmlns:xlink="http://www.w3.org/1999/xlink" xlink:title="macrochaeta/ae" id="ABBRID0EN3AE" xlink:type="simple">mac</abbrev> on <abbrev xmlns:xlink="http://www.w3.org/1999/xlink" xlink:title="abdominal segment" id="ABBRID0EQ3AE" xlink:type="simple">Abd</abbrev>. II (a2 as <abbrev xmlns:xlink="http://www.w3.org/1999/xlink" xlink:title="macrochaeta/ae" id="ABBRID0ET3AE" xlink:type="simple">mac</abbrev>), 5+5 lateral <abbrev xmlns:xlink="http://www.w3.org/1999/xlink" xlink:title="macrochaeta/ae" id="ABBRID0EW3AE" xlink:type="simple">mac</abbrev> on <abbrev xmlns:xlink="http://www.w3.org/1999/xlink" xlink:title="abdominal segment" id="ABBRID0EZ3AE" xlink:type="simple">Abd</abbrev>. IV (F1 as <abbrev xmlns:xlink="http://www.w3.org/1999/xlink" xlink:title="macrochaeta/ae" id="ABBRID0E33AE" xlink:type="simple">mac</abbrev>).</p></tp:treatment-sec></tp:taxon-treatment>
